# Supplementary material for: Real-world use of orphan medicinal products (OMPs) in rare disease (RD) patients: A population-based registry study
Source: Front Pharmacol. 2022 Sep 30;13:940010. doi: 10.3389/fphar.2022.940010 (PMC9563616; doi:10.3389/fphar.2022.940010)
Supplement: Supplementary file 1 [file Table1.xlsx]

## Sheet: OMPs list
List of OMPs used for the study purposes per ATC 1st level, product name, active substance and synthetic therapeutic indications
ATC 1st level	Product Name	Active substance	Synthetic Therapeutic Indications
A	Chenodeoxycholic Acid Leadiant	Chenodeoxycholic acid	Inborn errors of primary bile acid synthesis (Cerebrotendinous Xanthomatosis)
A	Aldurazyme	Laronidase	Mucopolysaccharidosis I
B	Alprolix	Eftrenonacog alfa	Haemophilia B (congenital factor IX deficiency)
B	Cablivi	Caplacizumab	Thrombotic thrombocytopenic purpura
A	Carbaglu	Carglumic acid	Hyperammonaemia due to N-acetylglutamate synthase primary deficiency, isovaleric acidaemia, methymalonic acidaemia, propionic acidaemia
A	Cerdelga	Eliglustat	Gaucher disease type 1
J	Cresemba	Isavuconazole	Invasive aspergillosis Mucormycosis
M	Crysvita	Burosumab	X-linked hypophosphataemia
A	Cystadane	Betaine anhydrous	Homocystinuria, involving deficiencies or defects in: cystathionine beta-synthase, 5,10-methylene-tetrahydrofolate reductase, cobalamin cofactor metabolism
S	Cystadrops	Cysteamine Hydrochloride	Cystinosis
L	Dacogen	Decitabine	Acute myeloid leukaemia
L	Darzalex	Daratumumab	Multiple myeloma
A	Elaprase	Idursulfase	Hunter syndrome (Mucopolysaccharidosis II)
N	Epidyolex	Cannabidiol	Lennox-Gastaut syndrome Dravet syndrome Tuberous sclerosis complex
L	Esbriet	Pirfenidone	Idiopathic pulmonary fibrosis
V	Exjade	Deferasirox	Beta thalassaemia major Chronic iron overload due to blood transfusions when deferoxamine therapy is contraindicated or inadequate in other anaemias Chronic iron overload requiring chelation therapy when deferoxamine therapy is contraindicated or inadequate in thalassaemia syndromes
A	Fabrazyme	Agalsidase Beta	Fabry disease
B	Firazyr	Icatibant	Hereditary angioedema
N	Firdapse	Amifampridine	Lambert-Eaton myasthenic syndrome
A	Galafold	Migalastat Hydrochloride	Fabry disease
L	Gazyvaro	Obinutuzumab	Chronic lymphocytic leukaemia Follicular lymphoma
B	Idelvion	Albutrepenonacog Alfa	Haemophilia B (congenital factor IX deficiency)
H	Increlex	Mecasermin	Severe primary insulin-like growth factor-1 deficiency
N	Inovelon	Rufinamide	Lennox-Gastaut syndrome
A	Kuvan	Sapropterin Dihydrochloride	Phenylketonuria Hyperphenylalaninaemia due to tetrahydrobiopterin deficiency
A	Myalepta	Metreleptin	Berardinelli-Seip syndrome Lawrence syndrome Barraquer-Simons syndrome Familial Partial Lipodystrophy
A	Myozyme	Alglucosidase Alfa	Pompe disease
A	Naglazyme	Galsulfase	Mucopolysaccharidosis VI (N-acetylgalactosamine 4-sulfatase deficiency; Maroteaux-Lamy syndrome)
B	Nplate	Romiplostim	Primary immune thrombocytopenia (ITP)
N	Onpattro	Patisiran Sodium	Hereditary transthyretin-mediated amyloidosis
C	Opsumit	Macitentan	Ppulmonary arterial hypertension, including idiopathic and heritable PAH, PAH associated with connective tissue disorders, and PAH associated with simple congenital heart disease
A	Orfadin	Nitisinone	Hereditary tyrosinemia type 1
A	Orphacol	Cholic Acid	Inborn errors in primary bile acid synthesis due to 3β-Hydroxy-Δ5 -C27-steroid oxidoreductase deficiency or Δ4 -3-Oxosteroid-5β-reductase deficiency
S	Oxervate	Cenegermin	Treatment of neurotrophic keratitis
A	Palynziq	Pegvaliase	Treatment of Phenylketonuria
H	Plenadren	Hydrocortisone	Treatment of adrenal insufficiency
A	Ravicti	Glycerol Phenylbutyrate	Treatment of urea cycle disorders including deficiencies of carbamoyl phosphate synthetase I, ornithine carbamoyltransferase, argininosuccinate synthetase, argininosuccinate lyase, arginase I and ornithine translocase deficiency hyperornithinaemia-hyperammonaemia homocitrullinuria syndrome
N	Raxone	Idebenone	Leber’s Hereditary Optic Neuropathy
A	Replagal	Agalsidase Alfa	Fabry Disease
G	Revatio	Sildenafil	Pulmonary arterial hypertension, including primary pulmonary hypertension and pulmonary hypertension associated with connective tissue disease and pulmonary hypertension associated with congenital heart disease
L	Rydapt	Midostaurin	Acute myeloid leukaemia Mastocytosis
D	Scenesse	Afamelanotide	Erythropoietic protoporphyria
L	Soliris	Eculizumab	Paroxysmal nocturnal haemoglobinuria Atypical haemolytic uremic syndrome Refractory generalized myasthenia gravis Neuromyelitis optica spectrum disorders
H	Somavert	Pegvisomant	Acromegaly
M	Spinraza	Nusinersen	5q Spinal Muscular Atrophy
L	Sylvant	Siltuximab	Multicentric Castleman’s disease
B	Takhzyro	Lanadelumab	Hereditary angioedema
N	Tegsedi	Inotersen Sodium	Hereditary transthyretin-mediated amyloidosis
M	Translarna	Ataluren	Duchenne muscular dystrophy
A	Vimizim	Elosulfase Alfa	Mucopolysaccharidosis, type IVA (Morquio A Syndrome)
C	Volibris	Ambrisentan	Pulmonary arterial hypertension, including idiopathic pulmonary arterial hypertension, familial, congenital and in pulmonary arterial hypertension associated with connective tissue disease
L	Votubia	Everolimus	Tuberous sclerosis complex
A	Vpriv	Velaglucerase Alfa	Gaucher disease type 1
N	Vyndaqel	Tafamidis	Hereditary transthyretin-mediated amyloidosis
N	Wakix	Pitolisant	Narcolepsy with or without cataplexy
A	Wilzin	Zinc	Wilson’s disease
A	Zavesca	Miglustat	Gaucher disease type 1 Niemann-Pick type C disease
M	Zolgensma	Onasemnogene Abeparvovec	5q spinal muscular atrophy
L	Siklos	Hydroxycarbamide	Sickle cell syndrome
N	Diacomit	Stiripentol	Severe myoclonic epilepsy in infancy (Dravet’s syndrome)
